# Supplementary material for: Myosteatosis Predicts Poor Prognosis in Patients With Castration‐Resistant Prostate Cancer Treated With Enzalutamide
Source: Int J Urol. 2026 Apr 29;33:e70476. doi: 10.1111/iju.70476 (PMC13127351; doi:10.1111/iju.70476)
Supplement: Supplementary file 2 — TABLE S1: Univariable and multivariate analyses for PSA‐PFS. [file IJU-33-0-s002.xlsx]

## Sheet: Supplementary Table 1
Supplementary Table 1
Univariable and multivariate analyses for PSA-PFS
Variable	Vs. Referent	Univariable		Multivariable
		HR (95% CI)	p value	HR (95% CI)	p value
Age	<75 vs. ≥75 years	1.60 (1.03-2.48)	0.04	1.55 (0.96-2.49)	0.07
ECOG PS	≥1 vs. <1	1.84 (1.06-3.21)	0.03	1.29 (0.70-2.39)	0.41
Initial PSA	High vs. low	1.12 (0.69-1.81)	0.66
Gleason score at diagnosis	≥8 vs. <8	1.20 (0.67-2.15)	0.55
Charlson comorbidity index	≥6 vs. <6	1.04 (0.67-1.61)	0.86
Time to CRPC	<19 vs. ≥19 months	1.61 (1.02-2.54)	0.04	1.45 (0.90-2.34)	0.12
Distant metastasis before ENZ	Present vs. absent	2.01 (1.08-3.73)	0.03	1.78 (0.94-3.36)	0.07
BMI	≥22 vs. <22	1.03 (0.67-1.60)	0.9
Sarcopenia	Present vs. absent	0.83 (0.53-1.30)	0.42
Myosteatosis before ENZ	Present vs. absent	2.08 (1.33-3.26)	<0.01	1.83 (1.14-2.93)	0.01
BMI: body mass index, CI: confidence interval, CRPC: castration-resistant prostate cancer, ECOG-PS: Eastern Cooperative Oncology Group – performance status, ENZ: enzalutamide, HR: hazard ratio, PSA: prostate specific antigen.
